# Supplementary material for: Identification of breed-specific genomic variants in Colombian Creole pig breeds by whole-genome sequencing
Source: Trop Anim Health Prod. 2023 Apr 11;55(3):154. doi: 10.1007/s11250-023-03557-9 (PMC10089996; doi:10.1007/s11250-023-03557-9)
Supplement: Supplementary file 1 — Supplementary Table S1 (XLSX 28.6 KB) [file 11250_2023_3557_MOESM1_ESM.xlsx]

## Sheet: Supplementary table 1 
Symbol	Gene	Location	Alternative Allele	Consequence	Expected Impact	Exclusive of CR	Breeds where present
ACACA	ENSSSCG00000017694	CM000823.5:38582071-38582071	T	splice_region_variant	LOW	NO	CM-SP
ACACA	ENOSSSCG00000017694	CM000823.5:38591676-38591676	C	synonymous_variant	LOW	NO	CM-SP
ACACA	ENSSSCG00000017694	CM000823.5:38591718-38591718	G	synonymous_variant	LOW	NO	CM-SP
ACACA	ENSSSCG00000017694	CM000823.5:38591754-38591754	G	splice_region_variant	LOW	NO	CM-SP
ACACA	ENSSSCG00000017694	CM000823.5:38605466-38605466	A	synonymous_variant	LOW	NO	CM-SP
ACACA	ENSSSCG00000017694	CM000823.5:38605541-38605541	A	synonymous_variant	LOW	NO	SP
ACACA	ENSSSCG00000017694	CM000823.5:38607571-38607571	T	synonymous_variant	LOW	NO	CM-SP
ACACA	ENSSSCG00000017694	CM000823.5:38615453-38615453	T	synonymous_variant	LOW	NO	SP
ACACA	ENSSSCG00000017694	CM000823.5:38619947-38619947	T	synonymous_variant	LOW	NO	CM-SP
ACACA	ENSSSCG00000017694	CM000823.5:38623317-38623317	T	synonymous_variant	LOW	NO	SP
ACACA	ENSSSCG00000017694	CM000823.5:38623365-38623365	A	synonymous_variant	LOW	NO	CM-SP
ACACA	ENSSSCG00000017694	CM000823.5:38624687-38624687	A	synonymous_variant	LOW	NO	CM-SP
ACACA	ENSSSCG00000017694	CM000823.5:38624714-38624714	A	synonymous_variant	LOW	NO	CM-SP
ACACA	ENSSSCG00000017694	CM000823.5:38624744-38624744	G	synonymous_variant	LOW	NO	SP
ACACA	ENSSSCG00000017694	CM000823.5:38648282-38648282	G	splice_region_variant	LOW	NO	CM-SP
ACACA	ENSSSCG00000017694	CM000823.5:38734628-38734628	C	synonymous_variant	LOW	NO	SP
ACACA	ENSSSCG00000017694	CM000823.5:38741298-38741298	C	splice_region_variant	LOW	NO	SP
ACACA	ENSSSCG00000017694	CM000823.5:38732995-38732995	A	synonymous_variant	LOW	YES	SP
ACACA	ENSSSCG00000017694	CM000823.5:38733406-38733406	T	synonymous_variant	LOW	YES	SP
ACACA	ENSSSCG00000017694	CM000823.5:38741300-38741300	A	splice_region_variant	LOW	YES	SP
ACTN1	ENSSSCG00000036702	CM000818.5:92550796-92550796	T	synonymous_variant	LOW	NO	CM-SP-ZU
ACTN1	ENSSSCG00000036702	CM000818.5:92552318-92552318	A	splice_region_variant	LOW	NO	CM
ACTN1	ENSSSCG00000036702	CM000818.5:92552390-92552390	A	synonymous_variant	LOW	NO	CM-SP-ZU
ACTN1	ENSSSCG00000036702	CM000818.5:92557332-92557332	T	splice_region_variant	LOW	NO	CM-ZU
ACTN1	ENSSSCG00000036702	CM000818.5:92557431-92557431	T	synonymous_variant	LOW	NO	CM-SP-ZU
ACTN1	ENSSSCG00000036702	CM000818.5:92557758-92557758	G	splice_region_variant	LOW	NO	CM-SP-ZU
ACTN1	ENSSSCG00000036702	CM000818.5:92557857-92557857	A	synonymous_variant	LOW	NO	CM-SP-ZU
ACTN1	ENSSSCG00000036702	CM000818.5:92557923-92557923	G	synonymous_variant	LOW	NO	CM-SP-ZU
ACTN1	ENSSSCG00000036702	CM000818.5:92557947-92557949	-	splice_region_variant	LOW	NO	CM-SP-ZU
ACTN1	ENSSSCG00000036702	CM000818.5:92558955-92558955	T	synonymous_variant	LOW	NO	CM-SP-ZU
ACTN1	ENSSSCG00000036702	CM000818.5:92559015-92559015	G	synonymous_variant	LOW	NO	CM-SP-ZU
ACTN1	ENSSSCG00000036702	CM000818.5:92559030-92559030	A	synonymous_variant	LOW	NO	CM-SP-ZU
ACTN1	ENSSSCG00000036702	CM000818.5:92559093-92559093	T	splice_region_variant	LOW	NO	CM-SP-ZU
ACTN1	ENSSSCG00000036702	CM000818.5:92559629-92559629	A	synonymous_variant	LOW	NO	CM-SP-ZU
ACTN1	ENSSSCG00000036702	CM000818.5:92564153-92564153	C	synonymous_variant	LOW	NO	CM-ZU
ACTN1	ENSSSCG00000036702	CM000818.5:92565411-92565411	C	splice_region_variant	LOW	NO	CM-ZU
ACTN1	ENSSSCG00000036702	CM000818.5:92572069-92572069	A	synonymous_variant	LOW	NO	CM-ZU
ACTN1	ENSSSCG00000036702	CM000818.5:92574700-92574700	T	synonymous_variant	LOW	NO	CM-ZU
ACTN1	ENSSSCG00000036702	CM000818.5:92586253-92586253	C	synonymous_variant	LOW	NO	CM-SP-ZU
ACTN1	ENSSSCG00000036702	CM000818.5:92564172-92564172	A	missense_variant	MODERATE	NO	CM-ZU
ACTN1	ENSSSCG00000036702	CM000818.5:92564941-92564941	G	missense_variant	MODERATE	NO	ZU
ACTN1	ENSSSCG00000036702	CM000818.5:92565137-92565137	A	missense_variant	MODERATE	NO	CM-ZU
ACTN1	ENSSSCG00000036702	CM000818.5:92565291-92565297	-	splice_donor_variant	HIGH	NO	CM-ZU
ACTN1	ENSSSCG00000036702	CM000818.5:92565302-92565304	-	frameshift_variant	HIGH	NO	CM-ZU
ACTN1	ENSSSCG00000036702	CM000818.5:92565385-92565385	TA	frameshift_variant	HIGH	NO	CM-ZU
ACTN1	ENSSSCG00000036702	CM000818.5:92556125-92556125	A	synonymous_variant	LOW	YES	ZU
ACTN1	ENSSSCG00000036702	CM000818.5:92560200-92560200	A	synonymous_variant	LOW	YES	ZU
ACTN1	ENSSSCG00000036702	CM000818.5:92560236-92560236	C	synonymous_variant	LOW	YES	ZU
ACTN1	ENSSSCG00000036702	CM000818.5:92560269-92560269	A	synonymous_variant	LOW	YES	ZU
ACTN1	ENSSSCG00000036702	CM000818.5:92564179-92564179	T	missense_variant	MODERATE	YES	ZU
ADIPOQ	ENSSSCG00000039103	CM000824.5:124642902-124642902	T	synonymous_variant	LOW	YES	CM
ADIPOQ	ENSSSCG00000039103	CM000824.5:124642920-124642920	G	synonymous_variant	LOW	YES	CM
ADIPOQ	ENSSSCG00000039103	CM000824.5:124642893-124642893	A	synonymous_variant	LOW	NO	CM-SP-ZU
ADIPOQ	ENSSSCG00000039103	CM000824.5:124643018-124643018	C	missense_variant	MODERATE	YES	CM
ADIPOQ	ENSSSCG00000039103	CM000824.5:124644852-124644852	A	splice_region_variant	LOW	NO	CM-SP-ZU
ADIPOQ	ENSSSCG00000039103	CM000824.5:124646198-124646198	G	splice_region_variant	LOW	NO	ZU
ADIPOQ	ENSSSCG00000039103	CM000824.5:124643017-124643017	A	missense_variant	MODERATE	NO	CM-SP-ZU
ADIPOQ	ENSSSCG00000039103	CM000824.5:124644681-124644684	-	stop_lost	HIGH	NO	SP-ZU
ADIPOQ	ENSSSCG00000039103	CM000824.5:124646194-124646194	G	splice_acceptor_variant	HIGH	NO	CM-SP-ZU
AHR	ENSSSCG00000030484	CM000820.5:86542224-86542224	G	synonymous_variant	LOW	NO	CM-SP-ZU
AHR	ENSSSCG00000030484	CM000820.5:86542269-86542269	A	synonymous_variant	LOW	NO	CM-SP-ZU
AHR	ENSSSCG00000030484	CM000820.5:86549869-86549869	A	synonymous_variant	LOW	NO	CM-SP-ZU
AHR	ENSSSCG00000030484	CM000820.5:86550001-86550001	C	synonymous_variant	LOW	NO	CM-SP-ZU
AHR	ENSSSCG00000030484	CM000820.5:86550097-86550097	T	synonymous_variant	LOW	NO	CM-SP-ZU
AHR	ENSSSCG00000030484	CM000820.5:86550190-86550190	T	synonymous_variant	LOW	NO	CM-SP-ZU
AHR	ENSSSCG00000030484	CM000820.5:86550235-86550235	C	synonymous_variant	LOW	NO	CM-SP-ZU
AHR	ENSSSCG00000030484	CM000820.5:86550820-86550820	G	synonymous_variant	LOW	NO	CM-SP-ZU
AHR	ENSSSCG00000030484	CM000820.5:86543037-86543037	T	missense_variant	MODERATE	NO	CM-SP-ZU
AHR	ENSSSCG00000030484	CM000820.5:86543054-86543054	C	missense_variant	MODERATE	NO	CM-SP-ZU
AHR	ENSSSCG00000030484	CM000820.5:86549936-86549936	C	missense_variant	MODERATE	NO	CM-SP-ZU
AHR	ENSSSCG00000030484	CM000820.5:86549964-86549964	C	missense_variant	MODERATE	NO	CM
AHR	ENSSSCG00000030484	CM000820.5:86550266-86550266	C	missense_variant	MODERATE	NO	CM
AHR	ENSSSCG00000030484	CM000820.5:86550527-86550527	C	missense_variant	MODERATE	NO	CM-SP-ZU
AHR	ENSSSCG00000030484	CM000820.5:86550544-86550547	-	inframe_deletion	MODERATE	NO	CM-SP-ZU
AHR	ENSSSCG00000030484	CM000820.5:86550673-86550685	-	inframe_deletion	MODERATE	NO	CM-SP-ZU
AHR	ENSSSCG00000030484	CM000820.5:86550830-86550830	T	missense_variant	MODERATE	NO	CM-SP-ZU
AHR	ENSSSCG00000030484	CM000820.5:86551088-86551088	C	missense_variant	MODERATE	NO	CM-SP-ZU
AHR	ENSSSCG00000030484	CM000820.5:86553513-86553513	C	missense_variant	MODERATE	NO	CM-SP-ZU
CAPNS1	ENSSSCG00000030149	CM000817.5:45513867-45513867	C	splice_region_variant	LOW	YES	CM
CAPNS1	ENSSSCG00000030149	CM000817.5:45514079-45514079	A	splice_region_variant,intron_variant	LOW	NO	ZU
CAPNS1	ENSSSCG00000030149	CM000817.5:45514212-45514212	C	synonymous_variant	LOW	NO	CM-SP-ZU
CAST	ENSSSCG00000014170	CM000813.5:103337450-103337450	C	missense_variant	MODERATE	YES	CM
CAST	ENSSSCG00000014170	CM000813.5:103256610-103256610	T	synonymous_variant	LOW	NO	CM
CAST	ENSSSCG00000014170	CM000813.5:103328654-103328654	C	splice_region_variant	LOW	NO	CM-SP-ZU
CAST	ENSSSCG00000014170	CM000813.5:103336695-103336695	T	synonymous_variant	LOW	NO	CM-SP-ZU
CAST	ENSSSCG00000014170	CM000813.5:103337221-103337221	C	synonymous_variant	LOW	NO	CM-SP-ZU
CAST	ENSSSCG00000014170	CM000813.5:103337437-103337437	G	synonymous_variant	LOW	NO	CM-SP-ZU
CAST	ENSSSCG00000014170	CM000813.5:103347837-103347837	C	synonymous_variant	LOW	NO	CM-SP-ZU
CAST	ENSSSCG00000014170	CM000813.5:103347903-103347903	A	synonymous_variant	LOW	NO	CM-SP-ZU
CAST	ENSSSCG00000014170	CM000813.5:103362624-103362624	C	synonymous_variant	LOW	NO	CM-SP-ZU
CAST	ENSSSCG00000014170	CM000813.5:103256498-103256498	T	missense_variant	MODERATE	NO	CM-SP-ZU
CAST	ENSSSCG00000014170	CM000813.5:103256609-103256609	G	missense_variant	MODERATE	NO	CM
CAST	ENSSSCG00000014170	CM000813.5:103327329-103327329	G	missense_variant	MODERATE	NO	CM-SP-ZU
CAST	ENSSSCG00000014170	CM000813.5:103337472-103337472	G	missense_variant	MODERATE	NO	CM-SP-ZU
CAST	ENSSSCG00000014170	CM000813.5:103342214-103342214	G	missense_variant	MODERATE	NO	CM-SP-ZU
CAST	ENSSSCG00000014170	CM000813.5:103365116-103365116	C	missense_variant	MODERATE	NO	CM-SP-ZU
CYP2E1	ENSSSCG00000010780	CM000825.5:141696085-141696085	C	synonymous_variant	LOW	NO	CM-SP-ZU
CYP2E1	ENSSSCG00000010780	CM000825.5:141717722-141717722	C	synonymous_variant	LOW	NO	CM-ZU
FADS2	ENSSSCG00000013072	CM000813.5:9633414-9633414	G	synonymous_variant	LOW	NO	CM-SP-ZU
FADS2	ENSSSCG00000013072	CM000813.5:9633510-9633510	G	synonymous_variant	LOW	NO	ZU
FADS2	ENSSSCG00000013072	CM000813.5:9633564-9633564	G	synonymous_variant	LOW	NO	ZU
FADS2	ENSSSCG00000013072	CM000813.5:9633641-9633641	T	synonymous_variant	LOW	NO	CM-SP-ZU
FADS2	ENSSSCG00000013072	CM000813.5:9633651-9633651	G	synonymous_variant	LOW	NO	CM-SP-ZU
FADS2	ENSSSCG00000013072	CM000813.5:9633783-9633783	A	synonymous_variant	LOW	NO	CM-SP-ZU
FADS2	ENSSSCG00000013072	CM000813.5:9633867-9633867	G	synonymous_variant	LOW	NO	SP-ZU
FADS2	ENSSSCG00000013072	CM000813.5:9634520-9634520	G	splice_region_variant	LOW	NO	CM-SP-ZU
FADS2	ENSSSCG00000013072	CM000813.5:9635049-9635049	T	splice_region_variant	LOW	NO	CM-SP-ZU
FADS2	ENSSSCG00000013072	CM000813.5:9635473-9635473	A	synonymous_variant	LOW	NO	SP
FADS2	ENSSSCG00000013072	CM000813.5:9635779-9635779	A	synonymous_variant	LOW	NO	CM-ZU
FADS2	ENSSSCG00000013072	CM000813.5:9635800-9635800	T	splice_region_variant	LOW	NO	CM-SP-ZU
FADS2	ENSSSCG00000013072	CM000813.5:9642011-9642011	G	synonymous_variant	LOW	NO	CM-SP-ZU
FADS2	ENSSSCG00000013072	CM000813.5:9642053-9642053	A	splice_region_variant	LOW	NO	CM
FADS2	ENSSSCG00000013072	CM000813.5:9655024-9655024	A	synonymous_variant	LOW	NO	SP
FADS2	ENSSSCG00000013072	CM000813.5:9655045-9655045	G	synonymous_variant	LOW	NO	ZU-SP
FADS2	ENSSSCG00000013072	CM000813.5:9633259-9633259	G	missense_variant	MODERATE	NO	CM-SP-ZU
FADS2	ENSSSCG00000013072	CM000813.5:9633280-9633280	T	missense_variant	MODERATE	NO	SP-ZU
FADS2	ENSSSCG00000013072	CM000813.5:9633413-9633413	C	missense_variant	MODERATE	NO	SP
FADS2	ENSSSCG00000013072	CM000813.5:9633419-9633419	G	missense_variant	MODERATE	NO	CM-SP-ZU
FADS2	ENSSSCG00000013072	CM000813.5:9633460-9633460	T	missense_variant	MODERATE	NO	SP
FADS2	ENSSSCG00000013072	CM000813.5:9633749-9633749	G	missense_variant	MODERATE	NO	CM-SP-ZU
FADS2	ENSSSCG00000013072	CM000813.5:9633763-9633763	G	missense_variant	MODERATE	NO	CM-SP-ZU
FADS2	ENSSSCG00000013072	CM000813.5:9633791-9633791	G	missense_variant	MODERATE	NO	CM-SP-ZU
FADS2	ENSSSCG00000013072	CM000813.5:9633883-9633883	G	missense_variant	MODERATE	NO	CM-SP-ZU
FADS2	ENSSSCG00000013072	CM000813.5:9633884-9633884	G	missense_variant	MODERATE	NO	CM-SP-ZU
FADS2	ENSSSCG00000013072	CM000813.5:9633968-9633968	A	missense_variant	MODERATE	NO	SP-ZU
FADS2	ENSSSCG00000013072	CM000813.5:9654959-9654959	C	missense_variant	MODERATE	NO	CM-SP-ZU
FADS2	ENSSSCG00000013072	CM000813.5:9633760-9633760	G	frameshift_variant	HIGH	NO	CM-SP-ZU
FADS2	ENSSSCG00000013072	CM000813.5:9666560-9666560	T	synonymous_variant	LOW	YES	SP
FADS2	ENSSSCG00000013072	CM000813.5:9647277-9647277	A	synonymous_variant	LOW	YES	ZU
FADS2	ENSSSCG00000013072	CM000813.5:9642019-9642019	C	missense_variant	MODERATE	YES	ZU
FASN	ENSSSCG00000029944	CM000823.5:922548-922548	GTG	splice_region_variant	LOW	NO	CM-ZU
FASN	ENSSSCG00000029944	CM000823.5:923158-923158	T	splice_region_variant	LOW	NO	CM-ZU
FASN	ENSSSCG00000029944	CM000823.5:923305-923305	C	synonymous_variant	LOW	NO	CM-SP-ZU
FASN	ENSSSCG00000029944	CM000823.5:924492-924492	T	synonymous_variant	LOW	NO	CM-ZU
FASN	ENSSSCG00000029944	CM000823.5:924947-924947	T	synonymous_variant	LOW	NO	CM-SP-ZU
FASN	ENSSSCG00000029944	CM000823.5:925556-925556	T	synonymous_variant	LOW	NO	CM-ZU
FASN	ENSSSCG00000029944	CM000823.5:926252-926252	C	synonymous_variant	LOW	NO	CM-SP-ZU
FASN	ENSSSCG00000029944	CM000823.5:926507-926507	A	synonymous_variant	LOW	NO	CM-SP-ZU
FASN	ENSSSCG00000029944	CM000823.5:926618-926618	G	synonymous_variant	LOW	NO	CM-SP-ZU
FASN	ENSSSCG00000029944	CM000823.5:926739-926739	G	splice_region_variant	LOW	NO	CM-ZU
FASN	ENSSSCG00000029944	CM000823.5:929726-929726	T	synonymous_variant	LOW	NO	CM
FASN	ENSSSCG00000029944	CM000823.5:929783-929783	A	synonymous_variant	LOW	NO	CM-ZU
FASN	ENSSSCG00000029944	CM000823.5:930708-930708	A	synonymous_variant	LOW	NO	CM-ZU
FASN	ENSSSCG00000029944	CM000823.5:933482-933482	A	splice_region_variant	LOW	NO	CM-ZU
FASN	ENSSSCG00000029944	CM000823.5:935342-935343	-	splice_region_variant	LOW	NO	CM-ZU
FASN	ENSSSCG00000029944	CM000823.5:937120-937125	-	splice_region_variant	LOW	NO	CM-SP-ZU
FASN	ENSSSCG00000029944	CM000823.5:926299-926299	A	missense_variant	MODERATE	NO	CM-SP-ZU
FASN	ENSSSCG00000029944	CM000823.5:928354-928354	T	missense_variant	MODERATE	NO	CM-ZU
FASN	ENSSSCG00000029944	CM000823.5:929811-929811	A	missense_variant	MODERATE	NO	CM-ZU
FASN	ENSSSCG00000029944	CM000823.5:929967-929967	T	missense_variant	MODERATE	NO	CM-SP-ZU
FASN	ENSSSCG00000029944	CM000823.5:931501-931501	G	missense_variant	MODERATE	NO	ZU
FASN	ENSSSCG00000029944	CM000823.5:931528-931528	C	missense_variant	MODERATE	NO	CM-SP-ZU
FASN	ENSSSCG00000029944	CM000823.5:928686-928686	G	frameshift_variant	HIGH	NO	CM-SP-ZU
FASN	ENSSSCG00000029944	CM000823.5:931444-931444	G	frameshift_variant	HIGH	NO	CM-SP-ZU
FASN	ENSSSCG00000029944	CM000823.5:928790-928790	A	missense_variant	MODERATE	YES	CM-ZU
FTO	ENSSSCG00000035949	CM000817.5:31177245-31177245	G	synonymous_variant	LOW	YES	CM
FTO	ENSSSCG00000035949	CM000817.5:31343253-31343253	C	synonymous_variant	LOW	YES	CM
FTO	ENSSSCG00000035949	CM000817.5:31343265-31343265	A	synonymous_variant	LOW	YES	CM
FTO	ENSSSCG00000035949	CM000817.5:31396504-31396504	T	synonymous_variant	LOW	YES	CM
FTO	ENSSSCG00000035949	CM000817.5:31444947-31444947	G	synonymous_variant	LOW	NO	CM-SP-ZU
FTO	ENSSSCG00000035949	CM000817.5:31445328-31445328	T	synonymous_variant	LOW	NO	CM-SP-ZU
FTO	ENSSSCG00000035949	CM000817.5:31175839-31175839	G	splice_region_variant	LOW	YES	ZU
FUT1	ENSSSCG00000038580	CM000817.5:54079387-54079387	C	synonymous_variant	LOW	NO	CM-ZU
FUT1	ENSSSCG00000038580	CM000817.5:54079560-54079560	C	missense_variant	MODERATE	NO	CM-SP-ZU
FUT1	ENSSSCG00000038580	CM000817.5:54079637-54079637	G	frameshift_variant	HIGH	NO	CM-SP-ZU
FUT1	ENSSSCG00000038580	CM000817.5:54079200-54079200	T	missense_variant	MODERATE	YES	ZU
KIT	ENSSSCG00000008842	CM000819.5:41488472-41488472	T	synonymous_variant	LOW	YES	CM
KIT	ENSSSCG00000008842	CM000819.5:41445671-41445671	A	missense_variant	MODERATE	YES	CM-SP-ZU
KIT	ENSSSCG00000008842	CM000819.5:41445577-41445577	T	synonymous_variant	LOW	NO	CM-ZU
KIT	ENSSSCG00000008842	CM000819.5:41445580-41445580	A	synonymous_variant	LOW	NO	CM-ZU
KIT	ENSSSCG00000008842	CM000819.5:41445610-41445610	T	synonymous_variant	LOW	NO	CM-ZU
KIT	ENSSSCG00000008842	CM000819.5:41445634-41445634	G	synonymous_variant	LOW	NO	CM-ZU
KIT	ENSSSCG00000008842	CM000819.5:41445640-41445640	A	synonymous_variant	LOW	NO	CM-ZU
KIT	ENSSSCG00000008842	CM000819.5:41451396-41451396	G	synonymous_variant	LOW	NO	CM-SP-ZU
KIT	ENSSSCG00000008842	CM000819.5:41456918-41456918	C	synonymous_variant	LOW	NO	CM-SP-ZU
KIT	ENSSSCG00000008842	CM000819.5:41456924-41456924	A	synonymous_variant	LOW	NO	CM-SP-ZU
KIT	ENSSSCG00000008842	CM000819.5:41456948-41456948	G	synonymous_variant	LOW	NO	CM-SP-ZU
KIT	ENSSSCG00000008842	CM000819.5:41477980-41477980	G	synonymous_variant	LOW	NO	CM-ZU
KIT	ENSSSCG00000008842	CM000819.5:41480440-41480440	T	synonymous_variant	LOW	YES	CM-SP-ZU
KIT	ENSSSCG00000008842	CM000819.5:41480451-41480451	C	splice_region_variant	LOW	NO	CM-SP-ZU
KIT	ENSSSCG00000008842	CM000819.5:41480560-41480560	G	synonymous_variant	LOW	YES	CM-ZU
KIT	ENSSSCG00000008842	CM000819.5:41481906-41481906	G	synonymous_variant	LOW	YES	CM-SP-ZU
KIT	ENSSSCG00000008842	CM000819.5:41484156-41484156	T	synonymous_variant	LOW	YES	CM-SP-ZU
KIT	ENSSSCG00000008842	CM000819.5:41488436-41488436	G	splice_region_variant	LOW	YES	CM-SP-ZU
KIT	ENSSSCG00000008842	CM000819.5:41488686-41488686	T	synonymous_variant	LOW	YES	CM-ZU
KIT	ENSSSCG00000008842	CM000819.5:41488746-41488746	T	synonymous_variant	LOW	YES	CM-SP-ZU
KIT	ENSSSCG00000008842	CM000819.5:41489470-41489470	T	synonymous_variant	LOW	YES	CM-ZU
KIT	ENSSSCG00000008842	CM000819.5:41445606-41445606	A	missense_variant	MODERATE	NO	CM-ZU
KIT	ENSSSCG00000008842	CM000819.5:41477949-41477949	C	missense_variant	MODERATE	NO	CM
KIT	ENSSSCG00000008842	CM000819.5:41488763-41488763	C	missense_variant	MODERATE	NO	CM-SP-ZU
KIT	ENSSSCG00000008842	CM000819.5:41451389-41451389	G	frameshift_variant	HIGH	NO	CM-SP-ZU
LEP	ENSSSCG00000040464	CM000829.5:20109700-20109700	G	synonymous_variant	LOW	NO	CM-SP
LEPR	ENSSSCG00000025188	CM000817.5:146847237-146847237	T	missense_variant	MODERATE	YES	CM
LEPR	ENSSSCG00000025188	CM000817.5:146838276-146838276	T	missense_variant	MODERATE	YES	CM-ZU
LEPR	ENSSSCG00000025188	CM000817.5:146804517-146804517	T	synonymous_variant	LOW	NO	CM
LEPR	ENSSSCG00000025188	CM000817.5:146820182-146820182	T	synonymous_variant	LOW	NO	CM
LEPR	ENSSSCG00000025188	CM000817.5:146823864-146823864	A	splice_region_variant	LOW	NO	CM
LEPR	ENSSSCG00000025188	CM000817.5:146823897-146823897	C	synonymous_variant	LOW	NO	CM-SP-ZU
LEPR	ENSSSCG00000025188	CM000817.5:146824038-146824038	C	synonymous_variant	LOW	NO	CM
LEPR	ENSSSCG00000025188	CM000817.5:146830328-146830328	G	synonymous_variant	LOW	NO	CM-SP-ZU
LEPR	ENSSSCG00000025188	CM000817.5:146838367-146838367	A	synonymous_variant	LOW	NO	CM
LEPR	ENSSSCG00000025188	CM000817.5:146844499-146844499	A	synonymous_variant	LOW	NO	ZU
LEPR	ENSSSCG00000025188	CM000817.5:146829589-146829589	A	missense_variant	MODERATE	NO	CM-SP-ZU
LEPR	ENSSSCG00000025188	CM000817.5:146831558-146831558	G	missense_variant	MODERATE	NO	CM
LEPR	ENSSSCG00000025188	CM000817.5:146829573-146829580	-	splice_donor_variant	HIGH	YES	CM-ZU
LEPR	ENSSSCG00000025188	CM000817.5:146838380-146838380	G	missense_variant	MODERATE	NO	ZU
LEPR	ENSSSCG00000025188	CM000817.5:146861093-146861093	A	missense_variant	MODERATE	NO	CM
LEPR	ENSSSCG00000025188	CM000817.5:146861094-146861094	T	missense_variant	MODERATE	NO	CM
LEPR	ENSSSCG00000025188	CM000817.5:146861105-146861105	G	missense_variant	MODERATE	NO	CM-ZU
MC1R	ENSSSCG00000020924	CM000817.5:181883-181883	G	missense_variant	MODERATE	YES	SP-ZU
MC1R	ENSSSCG00000020924	CM000817.5:181905-181905	T	missense_variant	MODERATE	YES	SP-ZU
MC1R	ENSSSCG00000020924	CM000817.5:181459-181459	T	synonymous_variant	LOW	YES	SP-ZU
MC1R	ENSSSCG00000020924	CM000817.5:181825-181825	G	synonymous_variant	LOW	YES	SP-ZU
MC1R	ENSSSCG00000020924	CM000817.5:182137-182137	T	synonymous_variant	LOW	YES	SP-ZU
MC1R	ENSSSCG00000020924	CM000817.5:181461-181461	C	missense_variant	MODERATE	NO	CM-SP-ZU
MC1R	ENSSSCG00000020924	CM000817.5:181697-181697	G	missense_variant	MODERATE	NO	CM-SP-ZU
MC1R	ENSSSCG00000020924	CM000817.5:181818-181818	T	missense_variant	MODERATE	NO	CM-SP-ZU
MC1R	ENSSSCG00000020924	CM000817.5:182120-182120	GG	frameshift_variant	HIGH	NO	CM
MC4R	ENSSSCG00000051798	CM000812.5:160772720-160772720	T	synonymous_variant	LOW	NO	CM
MC4R	ENSSSCG00000051798	CM000812.5:160773437-160773437	A	missense_variant	MODERATE	NO	CM-ZU
MTTP	ENSSSCG00000009179	CM000819.5:120823032-120823032	A	splice_region_variant	LOW	NO	CM
MTTP	ENSSSCG00000009179	CM000819.5:120831176-120831176	G	synonymous_variant	LOW	NO	ZU
MTTP	ENSSSCG00000009179	CM000819.5:120843247-120843247	G	synonymous_variant	LOW	NO	CM-ZU
MTTP	ENSSSCG00000009179	CM000819.5:120844468-120844468	G	synonymous_variant	LOW	NO	CM-ZU
MTTP	ENSSSCG00000009179	CM000819.5:120844505-120844505	G	synonymous_variant	LOW	NO	CM-ZU
MTTP	ENSSSCG00000009179	CM000819.5:120848424-120848424	G	synonymous_variant	LOW	NO	SP
MTTP	ENSSSCG00000009179	CM000819.5:120848439-120848439	C	synonymous_variant	LOW	NO	SP
MTTP	ENSSSCG00000009179	CM000819.5:120850654-120850654	A	splice_region_variant	LOW	NO	CM-ZU
MTTP	ENSSSCG00000009179	CM000819.5:120850749-120850749	A	synonymous_variant	LOW	NO	CM-ZU
MTTP	ENSSSCG00000009179	CM000819.5:120852887-120852887	A	synonymous_variant	LOW	NO	CM-ZU
MTTP	ENSSSCG00000009179	CM000819.5:120853267-120853267	T	synonymous_variant	LOW	NO	CM-ZU
MTTP	ENSSSCG00000009179	CM000819.5:120855048-120855048	A	synonymous_variant	LOW	NO	CM-SP
MTTP	ENSSSCG00000009179	CM000819.5:120864187-120864187	T	splice_region_variant	LOW	NO	CM-ZU
MTTP	ENSSSCG00000009179	CM000819.5:120821998-120821998	A	missense_variant	MODERATE	NO	CM-SP-ZU
MTTP	ENSSSCG00000009179	CM000819.5:120848436-120848436	A	missense_variant	MODERATE	NO	SP
NR6A1	ENSSSCG00000005589	CM000812.5:265329130-265329130	C	missense_variant	MODERATE	NO	ZU
NR6A1	ENSSSCG00000005589	CM000812.5:265347265-265347265	G	missense_variant	MODERATE	NO	CM
PCK1	ENSSSCG00000007507	CM000828.5:57930994-57930994	T	synonymous_variant	LOW	NO	ZU
PCK1	ENSSSCG00000007507	CM000828.5:57931021-57931021	T	synonymous_variant	LOW	NO	ZU
PCK1	ENSSSCG00000007507	CM000828.5:57931090-57931090	T	synonymous_variant	LOW	NO	ZU
PCK1	ENSSSCG00000007507	CM000828.5:57931753-57931753	T	synonymous_variant	LOW	NO	CM-ZU
PCK1	ENSSSCG00000007507	CM000828.5:57932221-57932221	G	splice_region_variant	LOW	NO	CM-SP-ZU
PCK1	ENSSSCG00000007507	CM000828.5:57932409-57932409	C	synonymous_variant	LOW	NO	ZU
PCK1	ENSSSCG00000007507	CM000828.5:57932872-57932872	T	synonymous_variant	LOW	NO	CM-ZU
PCK1	ENSSSCG00000007507	CM000828.5:57933212-57933212	T	splice_region_variant	LOW	NO	CM-ZU
PCK1	ENSSSCG00000007507	CM000828.5:57933230-57933230	T	synonymous_variant	LOW	NO	ZU
PCK1	ENSSSCG00000007507	CM000828.5:57933829-57933829	C	synonymous_variant	LOW	NO	CM-ZU
PCK1	ENSSSCG00000007507	CM000828.5:57935539-57935539	C	synonymous_variant	LOW	NO	CM-ZU
PCK1	ENSSSCG00000007507	CM000828.5:57937574-57937574	A	synonymous_variant	LOW	NO	CM-SP-ZU
PCK1	ENSSSCG00000007507	CM000828.5:57930938-57930938	A	missense_variant	MODERATE	NO	ZU
PCK1	ENSSSCG00000007507	CM000828.5:57932233-57932233	C	missense_variant	MODERATE	NO	CM-ZU
PCK1	ENSSSCG00000007507	CM000828.5:57932933-57932933	G	missense_variant	MODERATE	NO	CM-ZU
PCK1	ENSSSCG00000007507	CM000828.5:57933963-57933963	A	missense_variant	MODERATE	NO	CM-ZU
PCK1	ENSSSCG00000007507	CM000828.5:57935831-57935831	G	missense_variant	MODERATE	NO	CM-ZU
PCK1	ENSSSCG00000007507	CM000828.5:57937281-57937281	A	missense_variant	MODERATE	NO	CM
PCK1	ENSSSCG00000007507	CM000828.5:57937444-57937444	G	missense_variant	MODERATE	NO	CM-SP-ZU
PCK1	ENSSSCG00000007507	CM000828.5:57937570-57937570	A	missense_variant	MODERATE	NO	CM-ZU
PCK1	ENSSSCG00000007507	CM000828.5:57937705-57937705	T	missense_variant	MODERATE	NO	CM-ZU
PCK1	ENSSSCG00000007507	CM000828.5:57937747-57937747	T	missense_variant	MODERATE	NO	CM-ZU
PCK1	ENSSSCG00000007507	CM000828.5:57937455-57937455	C	frameshift_variant	HIGH	NO	SP-ZU
PCK1	ENSSSCG00000007507	CM000828.5:57937456-57937456	A	frameshift_variant	HIGH	NO	CM-SP-ZU
PHKG1	ENSSSCG00000007744	CM000814.5:16828934-16828934	G	splice_region_variant	LOW	YES	ZU
PHKG1	ENSSSCG00000007744	CM000814.5:16825175-16825175	G	synonymous_variant	LOW	NO	CM-SP-ZU
PHKG1	ENSSSCG00000007744	CM000814.5:16825263-16825263	T	synonymous_variant	LOW	NO	CM-ZU
PHKG1	ENSSSCG00000007744	CM000814.5:16829956-16829956	A	splice_region_variant	LOW	YES	ZU
PHKG1	ENSSSCG00000007744	CM000814.5:16830319-16830319	A	splice_region_variant	LOW	NO	CM-SP-ZU
PHKG1	ENSSSCG00000007744	CM000814.5:16830320-16830320	A	splice_region_variant	LOW	NO	ZU
PHKG1	ENSSSCG00000007744	CM000814.5:16830548-16830548	T	missense_variant	MODERATE	NO	CM
PLIN1	ENSSSCG00000001844	CM000818.5:55243432-55243432	G	synonymous_variant	LOW	NO	CM-SP-ZU
PLIN1	ENSSSCG00000001844	CM000818.5:55247279-55247279	C	synonymous_variant	LOW	NO	CM-SP-ZU
PLIN1	ENSSSCG00000001844	CM000818.5:55247396-55247396	C	synonymous_variant	LOW	NO	CM-SP-ZU
PLIN1	ENSSSCG00000001844	CM000818.5:55239660-55239660	T	missense_variant	MODERATE	NO	SP-ZU
PLIN1	ENSSSCG00000001844	CM000818.5:55237669-55237669	C	frameshift_variant	HIGH	NO	CM-SP-ZU
PLIN2	ENSSSCG00000035863	CM000812.5:203685870-203685870	A	synonymous_variant	LOW	YES	ZU
PLIN2	ENSSSCG00000035863	CM000812.5:203685682-203685682	C	synonymous_variant	LOW	NO	CM-ZU
PLIN2	ENSSSCG00000035863	CM000812.5:203685879-203685879	T	synonymous_variant	LOW	YES	ZU
PLIN2	ENSSSCG00000035863	CM000812.5:203685903-203685903	G	synonymous_variant	LOW	YES	ZU
PLIN2	ENSSSCG00000035863	CM000812.5:203688376-203688376	G	synonymous_variant	LOW	NO	CM-ZU
PLIN2	ENSSSCG00000035863	CM000812.5:203689751-203689751	G	synonymous_variant	LOW	NO	CM-ZU
PLIN2	ENSSSCG00000035863	CM000812.5:203689796-203689796	A	synonymous_variant	LOW	NO	CM-ZU
PLIN2	ENSSSCG00000035863	CM000812.5:203689931-203689931	C	synonymous_variant	LOW	NO	CM
PLIN2	ENSSSCG00000035863	CM000812.5:203693837-203693837	G	synonymous_variant	LOW	NO	CM-ZU
PLIN2	ENSSSCG00000035863	CM000812.5:203708873-203708873	T	splice_region_variant	LOW	NO	CM-ZU
PLIN2	ENSSSCG00000035863	CM000812.5:203708909-203708909	T	synonymous_variant	LOW	NO	CM
PLIN2	ENSSSCG00000035863	CM000812.5:203690780-203690780	A	missense_variant	MODERATE	NO	CM
PLIN2	ENSSSCG00000035863	CM000812.5:203694205-203694205	A	missense_variant	MODERATE	NO	CM-ZU
PPARD	ENSSSCG00000001539	CM000818.5:31291905-31291905	G	splice_region_variant	LOW	NO	CM-SP-ZU
PPARD	ENSSSCG00000001539	CM000818.5:31292394-31292394	A	synonymous_variant	LOW	NO	CM
PPARD	ENSSSCG00000001539	CM000818.5:31293289-31293289	T	synonymous_variant	LOW	NO	CM-SP-ZU
PPARD	ENSSSCG00000001539	CM000818.5:31281804-31281804	A	missense_variant	MODERATE	NO	ZU
PPARGC1A	ENSSSCG00000029275	CM000819.5:17866706-17866706	C	synonymous_variant	LOW	YES	CM
PPARGC1A	ENSSSCG00000029275	CM000819.5:17867295-17867295	A	missense_variant	MODERATE	YES	CM
PPARGC1A	ENSSSCG00000029275	CM000819.5:17867251-17867251	T	synonymous_variant	LOW	NO	CM-SP
PPARGC1A	ENSSSCG00000029275	CM000819.5:17867279-17867279	T	synonymous_variant	LOW	NO	SP-ZU
PPARGC1A	ENSSSCG00000029275	CM000819.5:17884140-17884140	A	synonymous_variant	LOW	NO	SP-ZU
PPARGC1A	ENSSSCG00000029275	CM000819.5:17866671-17866671	T	missense_variant	MODERATE	NO	CM-SP
PPARGC1A	ENSSSCG00000029275	CM000819.5:17867068-17867068	T	missense_variant	MODERATE	NO	CM-SP-ZU
PRKAG3	ENSSSCG00000016200	CM000826.5:120859222-120859222	A	synonymous_variant	LOW	NO	CM-SP-ZU
PRKAG3	ENSSSCG00000016200	CM000826.5:120860772-120860772	A	synonymous_variant	LOW	NO	CM-ZU
PRKAG3	ENSSSCG00000016200	CM000826.5:120863031-120863031	G	splice_region_variant	LOW	NO	CM
PRKAG3	ENSSSCG00000016200	CM000826.5:120863032-120863032	G	splice_region_variant	LOW	NO	CM
PRKAG3	ENSSSCG00000016200	CM000826.5:120863552-120863552	G	synonymous_variant	LOW	NO	CM
PRKAG3	ENSSSCG00000016200	CM000826.5:120863553-120863553	G	synonymous_variant	LOW	NO	CM
PRKAG3	ENSSSCG00000016200	CM000826.5:120865330-120865330	C	synonymous_variant	LOW	NO	CM-SP-ZU
PRKAG3	ENSSSCG00000016200	CM000826.5:120863537-120863537	T	missense_variant	MODERATE	NO	CM-SP-ZU
PRKAG3	ENSSSCG00000016200	CM000826.5:120864620-120864620	A	missense_variant	MODERATE	NO	CM
PRKAG3	ENSSSCG00000016200	CM000826.5:120864629-120864629	C	missense_variant	MODERATE	NO	CM
PRKAG3	ENSSSCG00000016200	CM000826.5:120864863-120864863	A	missense_variant	MODERATE	YES	ZU
PRKAG3	ENSSSCG00000016200	CM000826.5:120865227-120865227	T	missense_variant	MODERATE	NO	SP-ZU
PRKAG3	ENSSSCG00000016200	CM000826.5:120865292-120865292	G	missense_variant	MODERATE	NO	CM-SP-ZU
PRKAG3	ENSSSCG00000016200	CM000826.5:120865869-120865869	T	missense_variant	MODERATE	NO	CM-SP-ZU
PRKAG3	ENSSSCG00000016200	CM000826.5:120859246-120859246	G	frameshift_variant	HIGH	NO	SP-ZU
PRKAG3	ENSSSCG00000016200	CM000826.5:120859248-120859248	C	frameshift_variant	HIGH	NO	CM-SP-ZU
SCD	ENSSSCG00000010554	CM000825.5:111464396-111464396	G	splice_region_variant	LOW	NO	CM-SP-ZU
SCD	ENSSSCG00000010554	CM000825.5:111473973-111473973	A	splice_region_variant	LOW	NO	CM-SP-ZU
TAS2R39	ENSSSCG00000021954	CM000829.5:7068408-7068408	G	synonymous_variant	LOW	NO	CM-SP-ZU
TAS2R39	ENSSSCG00000021954	CM000829.5:7068915-7068915	T	synonymous_variant	LOW	NO	CM-ZU
TAS2R39	ENSSSCG00000021954	CM000829.5:7068972-7068972	A	synonymous_variant	LOW	NO	CM-ZU
TAS2R39	ENSSSCG00000021954	CM000829.5:7069014-7069014	G	synonymous_variant	LOW	NO	CM-ZU
TAS2R39	ENSSSCG00000021954	CM000829.5:7069155-7069155	G	synonymous_variant	LOW	NO	ZU
TAS2R39	ENSSSCG00000021954	CM000829.5:7069212-7069212	G	start_lost	HIGH	NO	CM-ZU
TAS2R39	ENSSSCG00000021954	CM000829.5:7068090-7068090	G	missense_variant	MODERATE	NO	SP
TAS2R39	ENSSSCG00000021954	CM000829.5:7068416-7068416	T	missense_variant	MODERATE	NO	CM-ZU
TAS2R39	ENSSSCG00000021954	CM000829.5:7068475-7068475	A	missense_variant	MODERATE	NO	CM-SP-ZU
TAS2R39	ENSSSCG00000021954	CM000829.5:7068538-7068538	C	missense_variant	MODERATE	YES	ZU
TAS2R39	ENSSSCG00000021954	CM000829.5:7068548-7068548	T	missense_variant	MODERATE	NO	SP
TAS2R39	ENSSSCG00000021954	CM000829.5:7068752-7068752	T	missense_variant	MODERATE	NO	CM-SP-ZU
TAS2R39	ENSSSCG00000021954	CM000829.5:7068883-7068883	G	missense_variant	MODERATE	NO	CM-SP-ZU
TAS2R39	ENSSSCG00000021954	CM000829.5:7068962-7068962	C	missense_variant	MODERATE	NO	SP
TAS2R39	ENSSSCG00000021954	CM000829.5:7068977-7068977	T	missense_variant	MODERATE	NO	CM-SP-ZU
TAS2R39	ENSSSCG00000021954	CM000829.5:7068985-7068985	G	missense_variant	MODERATE	NO	CM-SP-ZU
TAS2R39	ENSSSCG00000021954	CM000829.5:7069039-7069039	G	missense_variant	MODERATE	NO	CM-ZU
TAS2R39	ENSSSCG00000021954	CM000829.5:7069051-7069051	T	missense_variant	MODERATE	NO	CM-ZU
TAS2R39	ENSSSCG00000021954	CM000829.5:7069056-7069059	-	inframe_deletion	MODERATE	NO	CM-ZU
